# Supplementary material for: Exploiting the Dynamics of Soft Materials for Machine Learning
Source: Soft Robot. 2018 Jun 1;5(3):339–47. doi: 10.1089/soro.2017.0075 (PMC5995269; doi:10.1089/soro.2017.0075)
Supplement: Supplemental data [file Supp_Data.zip]

Archive with 3 entries (3 files):
- Supp_Data.pdf
- Supp_video1.mp4
- Supp_video2.mp4
